# Supplementary material for: Neanderthal introgression in SCN9A impacts mechanical pain sensitivity
Source: Commun Biol. 2023 Oct 10;6:958. doi: 10.1038/s42003-023-05286-z (PMC10564861; doi:10.1038/s42003-023-05286-z)
Supplement: Supplementary file 3 — Supplementary Data 1-13 [file 42003_2023_5286_MOESM3_ESM.xlsx]

## Sheet: Chip SNP
Significance of chip SNPs in SCN9A region
		Most significant SNPs within SNC9A +/- 100kb
Trait	Folder	p-value*	L(p-value)	BP	RS	#tests
CDT_cor	chip_origC	0.0281	1.55129	167216006	rs17817547	98
CDT_IL	chip_orig	0.0218	1.66154	167227285	rs17766982	98
CDT_log	chip_log	0.02228	1.65208	167216006	rs17817547	98
CDT_norm	chip_norm	0.02263	1.64532	167227285	rs17766982	98
FLARE_AREA_cor	chip_origC	0.03242	1.48919	167005694	rs16851666	98
FLARE_AREA_IL	chip_orig	0.01745	1.7582	167143210	rs9917401	98
FLARE_AREA_log	chip_log	0.04018	1.39599	167284923	rs13404431	98
FLARE_AREA_norm	chip_norm	0.02673	1.573	167143210	rs9917401	98			Significance threshold (for 1 trait)
HPT_cor	chip_origC	0.0226	1.64589	167322522	rs7593452	98			0.000510204
HPT_diff	chip_orig	0.05458	1.26297	167161420	rs6432896	98
HPT_diff_cor	chip_origC	0.06211	1.20684	167161420	rs6432896	98
HPT_diff_norm	chip_norm	0.05931	1.22687	167161420	rs6432896	98
HPT_IL	chip_orig	0.02299	1.63846	167322522	rs7593452	98
HPT_norm	chip_norm	0.01436	1.84285	167021197	rs6715117	98
MPT_cor	chip_origC	0.01222	1.91293	167232463	rs1881440	98
MPT_diff	chip_orig	0.02503	1.60154	167242799	rs6738209	98
MPT_diff_cor	chip_origC	0.02049	1.68846	167253015	rs2031002	98
MPT_diff_log	chip_log	0.01475	1.83121	167161598	rs4605385	98
MPT_diff_norm	chip_norm	0.01285	1.8911	167242799	rs6738209	98
MPT_IL	chip_orig	0.003825	2.41737	167200916	rs16851943	98		!! Should be ignored (for high inflation)!!
MPT_log	chip_log	0.01388	1.85761	167064255	rs16851787	98
MPT_norm	chip_norm	0.07387	1.13153	167105772	rs13426075	98
POST_HPT_cor	chip_origC	0.04652	1.33236	167161420	rs6432896	98
POST_HPT_IL	chip_orig	0.04726	1.32551	167161420	rs6432896	98
POST_HPT_norm	chip_norm	0.04851	1.31417	167161420	rs6432896	98
POST_MPT_cor	chip_origC	0.01081	1.96617	166987347	rs519110	98
POST_MPT_IL	chip_orig	0.01681	1.77443	167159946	rs13017637	98		!! Should be ignored (for high inflation)!!
POST_MPT_log	chip_log	0.002137	2.6702	167223238	rs16852031	98
POST_MPT_norm	chip_norm	0.01931	1.71422	167023795	rs16851711	98
PPT_cor	chip_origC	0.02443	1.61208	167326652	rs13017982	98
PPT_IL	chip_orig	0.02229	1.65189	167326652	rs13017982	98
PPT_log	chip_log	0.01601	1.79561	167326652	rs13017982	98
PPT_norm	chip_norm	0.0113	1.94692	167326652	rs13017982	98
SEC_BRUSH_cor	chip_origC	0.006678	2.17535	167286044	rs3791253	98
SEC_BRUSH_IL	chip_orig	0.005993	2.22236	167286044	rs3791253	98
SEC_BRUSH_log	chip_log	0.007063	2.15101	167286044	rs3791253	98
SEC_BRUSH_norm	chip_norm	0.01245	1.90483	167286044	rs3791253	98
SEC_PUNCTUATE_cor	chip_origC	0.06353	1.19702	167281710	rs5024297	98
SEC_PUNCTUATE_IL	chip_orig	0.02738	1.56257	167143255	rs9917250	98
SEC_PUNCTUATE_log	chip_log	0.01357	1.86742	167273603	rs7561953	98
SEC_PUNCTUATE_norm	chip_norm	0.02943	1.53121	166998747	rs16851642	98
TSL_cor	chip_origC	0.01748	1.75746	167267987	rs7562525	98
TSL_IL	chip_orig	0.01064	1.97306	166992750	rs11681250	98
TSL_log	chip_log	0.01699	1.76981	167267987	rs7562525	98
TSL_norm	chip_norm	0.006184	2.20873	166992750	rs11681250	98
VAS_cor	chip_origC	0.0306	1.51428	167044714	rs4667511	98
VAS_IL	chip_orig	0.01352	1.86902	167044714	rs4667511	98
VAS_log	chip_log	0.04117	1.38542	167027454	rs11897214	98
VAS_norm	chip_norm	0.0098	2.00877	167027454	rs11897214	98
WDT_cor	chip_origC	0.004407	2.35586	167227285	rs17766982	98
WDT_IL	chip_orig	0.004361	2.36041	167227285	rs17766982	98
WDT_log	chip_log	0.005197	2.28425	167227285	rs17766982	98
WDT_norm	chip_norm	0.006838	2.16507	167227285	rs17766982	98
WUR_cor	chip_origC	0.02811	1.55114	167144995	rs13402180	98
WUR_IL	chip_orig	0.0001601	3.79561	167216006	rs17817547	98		!! Should be ignored (for high inflation)!!
WUR_log	chip_log	0.02828	1.54852	167144995	rs13402180	98
WUR_norm	chip_norm	0.003056	2.51485	167005694	rs16851666	98
	*p-value in red is significant considering a correction by the number of tests (not by number of tests*number of traits)

## Sheet: Zeberg SNPs vs archaic tracts
Concordance between haplotypes and the 3 SNPs from Zeberg
All the 3 SNPs have F(derived allele) = 0% in YRI and their genotype in Altai-Neanderthal is homozygous derived
	rs3750904				rs4369876				rs12478318
	ancestral allele	derived allele			ancestral allele	derived allele			ancestral allele	derived allele
non-archaic tract	10660	0			13133	1			13134	0
archaic tract	0	4352			16	1862			10	1868
		Concordance	1				0.998868				0.999334

## Sheet: Supplementary Data 1
Supplementary Data 1. Mean continental ancestry estimates per cohort and country.
			Mean ancestry estimates and standard errors (in %)
Cohort	Country	N	African	European	Native American
CANDELA	All countries	5971	4.4 (0.1)	49.6 (0.3)	46.0 (0.3)
	Brazil	666	6.0 (0.3)	84.7 (0.6)	9.3 (0.4)
	Chile	1765	2.5 (0.1)	49.9 (0.3)	47.6 (0.4)
	Colombia	1067	8.9 (0.2)	60.6 (0.4)	30.4 (0.3)
	Mexico	1216	3.2 (0.1)	38.7 (0.5)	58.2 (0.5)
	Peru	1257	3.4 (0.1)	31.9 (0.5)	64.7 (0.5)
QST	Colombia	1623	9.7 (0.2)	59.0 (0.3)	31.3 (0.2)

## Sheet: Supplementary Data 2
Supplementary Data 2. Covariates of QST cohort.
Age	Minimum	18
	Median	22
	Mean	23.5
	Maximum	45
Gender, no(%)	Male	861(43.9%)
	Female	1102(56.1%)
Depression score	Minimum	0
	Median	2
	Mean	3.1
	Maximum	15

## Sheet: Supplementary Data 3
Supplementary Data 3. Correlation of experimental pain traits with covariates.
Trait	Correlation coefficient (P-value)
	Age	Sex	Depression Score
HPT	0.07(3.5E-03)	0.11(7.7E-06)	-0.05(3.5E-02)
MPT	0.00(1.0E+00)	0.03(2.0E-01)	-0.02(3.9E-01)
POST_HPT	0.03(1.9E-01)	0.05(4.4E-02)	-0.03(2.4E-01)
POST_MPT	0.04(1.6E-01)	0.09(4.2E-04)	-0.05(3.3E-02)
PPT	0.17(6.0E-12)	0.24(8.9E-22)	0.14(5.7E-08)
WUR	-0.01(6.3E-01)	-0.11(7.2E-06)	0.07(5.9E-03)
Note: significant correlations are highlighted in bold.

## Sheet: Supplementary Data 4
Supplementary Data 4. Allelic frequencies of the 3 Neanderthal variants in various cohorts and populations. CANDELA and QST frequencies are also reported in Table 1. Native Americans individuals with estimated admixture <= 1% were sampled in various Latin American countries for the purpose of population genetics by Chacón-Duque et al. (2018). For visualization ease, cells corresponding to null fr…
Cohort	Country/population	N	D1908G	V991L	M932L
CANDELA		5971	0.308	0.134	0.135
	Brazil	666	0.048799	0.01952	0.01952
	Chile	1765	0.370255	0.124	0.124
	Colombia	1067	0.192	0.06	0.06
	Mexico	1216	0.342928	0.225	0.228
	Peru	1257	0.423	0.185	0.186
QST		1623	0.197	0.065	0.065
Native Americans (admixture <=1%)		129	0.6591	0.2911	0.2911
1000G AFR		661	0.00100855	0.00100855	0.00100855
	ACB	96	0.005208	0.005208	0.005208
	ASW	61	0.02459	0.02459	0.02459
	ESN	99	0	0	0
	GWD	113	0	0	0
	LWK	99	0	0	0
	MSL	85	0	0	0
	YRI	108	0	0	0
1000G AMR		347	0.087416	0.042267	0.0427473
	CLM	94	0.164894	0.053191	0.053191
	MXL	64	0.328125	0.234375	0.234375
	PEL	85	0.529412	0.235294	0.241176
	PUR	104	0.091346	0.038462	0.038462
1000G EAS		504	0.0453043	0.020172	0.020172
	CDX	93	0.177419	0.05914	0.05914
	CHB	103	0.101942	0.07767	0.07767
	CHS	105	0.166667	0.047619	0.047619
	JPT	104	0.091346	0.048077	0.048077
	KHV	99	0.146465	0.070707	0.070707
1000G EUR		503	0	0	0
	CEU	99	0	0	0
	FIN	99	0	0	0
	GBR	91	0	0	0
	IBS	107	0	0	0
	TSI	107	0	0	0
1000G SAS		489	0.00170417	0.00443085	0.00443085
	BEB	86	0.023256	0.011628	0.011628
	GIH	103	0	0.009709	0.009709
	ITU	102	0	0.009804	0.009804
	PJL	96	0	0.015625	0.015625
	STU	102	0.004902	0.019608	0.019608

## Sheet: Supplementary Data 5
Supplementary Data 5. Assessment of linkage disequilibrium between the 3 variants. R2 (below diagonal, in %) and D' (above diagonal); assessment bears either on the QST cohort (first table) or on the CANDELA cohort (second table).
On QST cohort (N = 1,623)
			D1908G	V991L	M932L
		D1908G		0.883379	0.884617
		V991L	0.217035		1
		M932L	0.219881	0.989822
On CANDELA cohort (N = 5,971)
			D1908G	V991L	M932L
		D1908G		0.795548	0.797098
		V991L	0.221261		1
		M932L	0.223563	0.995692

## Sheet: Supplementary Data 6
Supplementary Data 6. Frequencies of the 4 most common 3-SNP haplotypes, per cohort and country. Haplotypes are denoted by the ancestral/derived amino-acid (AA) at each variant position, respectively: D/G at AA position 1908, V/L at AA position 991 and M/L at position 932. For ease of visualization, ancestral and derived are respectively in green and red. We also found 3 rare haplotypes in our da…
Cohort	Country	Ancestral	Derived	Partially derived	Partially derived	Total
		D-V-M	G-L-L	G-V-M	D-L-L
CANDELA	All	0.671244	0.113716	0.192263	0.0213532	0.998576
	Brazil	0.948198	0.0165165	0.0322823	0.003003	1
	Chile	0.615864	0.111048	0.25864	0.0133144	0.998866
	Colombia	0.80553	0.0552952	0.13074	0.00702905	0.998594
	Mexico	0.604852	0.17352	0.167763	0.0522204	0.998355
	Peru	0.552506	0.1607	0.259745	0.0246619	0.997613
QST	Colombia	0.792668	0.0573013	0.143253	0.00523722	0.99846
		Ancestral	Derived	Partially derived	Partially derived	Total
Group	Population	D-V-M	G-L-L	G-V-M	D-L-L
AFR	ACB	0.994792	0.005208	0	0	1
AFR	ASW	0.967213	0.016393	0.008197	0.008197	1
AFR	ESN	1	0	0	0	1
AFR	GWD	1	0	0	0	1
AFR	LWK	1	0	0	0	1
AFR	MSL	1	0	0	0	1
AFR	YRI	1	0	0	0	1
AMR	CLM	0.824468	0.042553	0.12234	0.010638	0.999999
AMR	MXL	0.617188	0.179688	0.148438	0.054688	1
AMR	PEL	0.452941	0.217647	0.305882	0.017647	0.994117
AMR	PUR	0.899038	0.028846	0.0625	0.009615	0.999999
EAS	CDX	0.806452	0.043011	0.134409	0.016129	1
EAS	CHB	0.868932	0.048544	0.053398	0.029126	1
EAS	CHS	0.833333	0.047619	0.119048	0	1
EAS	JPT	0.899038	0.038462	0.052885	0.009615	1
EAS	KHV	0.828283	0.045455	0.10101	0.025253	1
EUR	CEU	1	0	0	0	1
EUR	FIN	1	0	0	0	1
EUR	GBR	1	0	0	0	1
EUR	IBS	1	0	0	0	1
EUR	TSI	1	0	0	0	1
SAS	BEB	0.976744	0.011628	0.011628	0	1
SAS	GIH	0.990291	0	0	0.009709	1
SAS	ITU	0.990196	0	0	0.009804	1
SAS	PJL	0.984375	0	0	0.015625	1
SAS	STU	0.97549	0	0.004902	0.019608	1

## Sheet: Supplementary Data 7
Supplementary Data 7. Summary statistics of all association tests performed in the study. All tests were performed using a linear model with covariates accounting for sex, age, depression score and genetic structure. We report effect size of the tested allele or term (beta), standard error and P-value, formatted in accordance to nominal (red on white background) or corrected (red on red backgroun…
	TESTED ALLELE/TERM	TRAIT	BETA	SE	P
(i) Single-locus tests (N = 14)
	D1908G	HPT	0.001	0.001	0.54
		MPT	-0.074	0.032	0.021
		POST_HPT	0.005	0.004	0.21
		POST_MPT	-0.1	0.031	0.0014
		Adjusted POST_MPT	-0.079	0.026	0.0029
		PPT	0.019	0.017	0.28
		WUR	-0.018	0.012	0.13
		HPT	0.001	0.002	0.49
	V991L-M932L	MPT	-0.075	0.052	0.15
		POST_HPT	-0.003	0.007	0.71
		POST_MPT	-0.137	0.051	0.0072
		Adjusted POST_MPT	-0.125	0.042	0.0033
		PPT	0.035	0.028	0.2
(ii) Joint test of loci (N = 2)
	D1908G	POST_MPT	-0.075	0.036	0.0378
	V991L+M932L	POST_MPT	-0.078	0.058	0.182
(iii) Haplotype-based tests (N = 4)
	D-V-M	POST_MPT	0.107058	0.031182	0.000611972
	G-L-L	POST_MPT	-0.117977	0.053426	0.0273752
	G-V-M	POST_MPT	-0.078873	0.036933	0.0328717
	D-L-L	POST_MPT	-0.25975	0.157768	0.0998849
(iv) Number of Neanderthal alleles across loci (N = 1)
	Sum	POST_MPT	-0.075	0.022	0.000716
(v) Introgression segments (N = 34)
	segment1	POST_MPT	-0.05285	0.057	0.3539
	segment2	POST_MPT	-0.05162	0.05767	0.3709
	segment3	POST_MPT	-0.05668	0.05196	0.2755
	segment4	POST_MPT	-0.04479	0.05239	0.3927
	segment5	POST_MPT	-0.04334	0.04952	0.3816
	segment6	POST_MPT	-0.04775	0.0498	0.3378
	segment7	POST_MPT	-0.05313	0.0491	0.2795
	segment8	POST_MPT	-0.06485	0.03709	0.08062
	segment9	POST_MPT	-0.0578	0.03734	0.1218
	segment10	POST_MPT	-0.06343	0.0374	0.09008
	segment11	POST_MPT	-0.06837	0.0372	0.06627
	segment12	POST_MPT	-0.06908	0.03751	0.0657
	segment13	POST_MPT	-0.06864	0.03732	0.06606
	segment14	POST_MPT	-0.06312	0.03739	0.09152
	segment15	POST_MPT	-0.05985	0.03759	0.1115
	segment16	POST_MPT	-0.05881	0.03505	0.09361
	segment17	POST_MPT	-0.07771	0.03591	0.03061
	segment18	POST_MPT	-0.06885	0.03567	0.05377
	segment19	POST_MPT	-0.07373	0.03502	0.03543
	segment20	POST_MPT	-0.07809	0.03511	0.02627
	segment21	POST_MPT	-0.07214	0.03504	0.0397
	segment22	POST_MPT	-0.06982	0.03505	0.04658
	segment23	POST_MPT	-0.09202	0.03115	0.003178
	segment24	POST_MPT	-0.1049	0.03191	0.001031
	segment25	POST_MPT	-0.09957	0.0315	0.001602
	segment26	POST_MPT	-0.09891	0.03139	0.001659
	segment27	POST_MPT	-0.101	0.03141	0.001333
	segment28	POST_MPT	-0.09578	0.03182	0.002655
	segment29	POST_MPT	-0.1364	0.05272	0.009746
	segment30	POST_MPT	-0.1391	0.05077	0.006199
	segment31	POST_MPT	-0.1904	0.05486	0.0005318
	segment32	POST_MPT	-0.2276	0.05683	6.504e-05
	segment33	POST_MPT	-0.2462	0.05823	2.502e-05
	segment34	POST_MPT	-0.04446	0.06428	0.4893

## Sheet: Supplementary Data 8
Supplementary Data 8. Physical coordinates, frequencies and association P-values of tested introgression segments.
An introgression segment is a run of consecutive positions (SNPs) for which the admixture coding (archaic|modern) barely changes. Various overlapping tracts may cover the same segment; the segment is therefore a minimal approximation of the extent of the minimal (archaic) haplotype at this position. Red cells indicate significant associations considering a multiple test corrected significance thr…
SEGMENT ID	CHR	CENTER	START	END	LENGTH (BP)	F	BETA	SE	P
segment1	2	165178359	165158259	165198460	40202	0.0533	-0.05285	0.057	0.3539
segment2	2	165201349	165199381	165203318	3938	0.0518	-0.05162	0.05767	0.3709
segment3	2	166596530	166575336	166617725	42390	0.0672	-0.05668	0.05196	0.2755
segment4	2	166628162	166622598	166633727	11130	0.0656	-0.04479	0.05239	0.3927
segment5	2	166642504	166634683	166650325	15643	0.0721	-0.04334	0.04952	0.3816
segment6	2	166655414	166650711	166660118	9408	0.0705	-0.04775	0.0498	0.3378
segment7	2	166663831	166660870	166666793	5924	0.0721	-0.05313	0.0491	0.2795
segment8	2	166680819	166667068	166694571	27504	0.1334	-0.06485	0.03709	0.08062
segment9	2	166699799	166696692	166702906	6215	0.1328	-0.0578	0.03734	0.1218
segment10	2	166716913	166703439	166730387	26949	0.1312	-0.06343	0.0374	0.09008
segment11	2	166733384	166731608	166735160	3553	0.1322	-0.06837	0.0372	0.06627
segment12	2	166738136	166735694	166740578	4885	0.1297	-0.06908	0.03751	0.0657
segment13	2	166746799	166740663	166752935	12273	0.1306	-0.06864	0.03732	0.06606
segment14	2	166777173	166753086	166801260	48175	0.1294	-0.06312	0.03739	0.09152
segment15	2	166805607	166801650	166809564	7915	0.1269	-0.05985	0.03759	0.1115
segment16	2	166860897	166838065	166883729	45665	0.1494	-0.05881	0.03505	0.09361
segment17	2	166921694	166905828	166937561	31734	0.1466	-0.07771	0.03591	0.03061
segment18	2	166939755	166939158	166940353	1196	0.1482	-0.06885	0.03567	0.05377
segment19	2	166941120	166940574	166941667	1094	0.1587	-0.07373	0.03502	0.03543
segment20	2	166944922	166941733	166948111	6379	0.1565	-0.07809	0.03511	0.02627
segment21	2	166960226	166949261	166971191	21931	0.1593	-0.07214	0.03504	0.0397
segment22	2	166983498	166973265	166993731	20467	0.159	-0.06982	0.03505	0.04658
segment23	2	167002449	166996841	167008057	11217	0.2089	-0.09202	0.03115	0.003178
segment24	2	167009487	167008329	167010646	2318	0.1922	-0.1049	0.03191	0.001031
segment25	2	167011833	167011292	167012375	1084	0.1972	-0.09957	0.0315	0.001602
segment26	2	167037601	167013894	167061309	47416	0.1972	-0.09891	0.03139	0.001659
segment27	2	167085238	167063771	167106705	42935	0.1969	-0.101	0.03141	0.001333
segment28	2	167112367	167107365	167117370	10006	0.1907	-0.09578	0.03182	0.002655
segment29	2	167123396	167118326	167128466	10141	0.0588	-0.1364	0.05272	0.009746
segment30	2	167141849	167129256	167154442	25187	0.0647	-0.1391	0.05077	0.006199
segment31	2	167155351	167154579	167156124	1546	0.0539	-0.1904	0.05486	0.0005318
segment32	2	167157683	167157393	167157973	581	0.0502	-0.2276	0.05683	6.504e-05
segment33	2	167160484	167158286	167162683	4398	0.0481	-0.2462	0.05823	2.502e-05
segment34	2	168020295	168001955	168038635	36681	0.0382	-0.04446	0.06428	0.4893

[truncated: 5 more sheets: Supplementary Data 9, Supplementary Data 10, Supplementary Data 11, Supplementary Data 12, Supplementary Data 13]
